# Supplementary material for: Arterial stiffness in hypertensive and type 2 diabetes patients in Ghana: comparison of the cardio-ankle vascular index and central aortic techniques
Source: BMC Endocr Disord. 2016 Sep 29;16:53. doi: 10.1186/s12902-016-0135-5 (PMC5041289; doi:10.1186/s12902-016-0135-5)
Supplement: Additional file 3: — Dataset for the study. (XLSX 110 kb) [file 12902_2016_135_MOESM3_ESM.xlsx]

## Sheet: Sheet1
Form#	Code	Age	Age_decade	Gender	Marital_status	Education	Employment_status	Occupation	Retirement_status	Diabetes_duration	T2DM_NDM	HTN_NHT	Categories	Smoking_status	Sticks_day	Previous_smoking_status	Previous_yrs_smoked	sticks	Q3	@3a	@3b	Q4	@4a	@4b	Q5	@6a	@6b	@6c	@6d	@6e	@6f	@6g	@6h	@6i	@6j	Q7a	@7b	@7c	@7d	@7e	@7f	@7g	@7h	@7i	@7j	@7k	Q8	@8a	height
	4	53	2	2	2	3	1	2	3	4	1	1	4	2		2			2			1		0.5	1	2	2	3	2	3	2	2	2	3	3	1	2	2	2	3	2	3	1	3	1	2	2		168
	5	64	3	1	1	4	2		1	3	1	1	4	2		1	6	2	1	3	1	1	4		1	3	2	3	2	3	2	2	2	2	3	1	2	2	2	3	2	3	2	3	2	2	2		165.5
	6	79	4	1	1	4	2		1	14	1	1	4	2		1	10		1	3	1	2			1	1	1	1	1	3	1	2	1	1	3	1	1	2	2	1	2	3	1	3	2	2	2		163
	7	84	4	1	1	6	2		1	27	1	1	4	2		2			1	2	2	2			1	2	2	2	2	3	2	2	2	2	3	1	2	2	2	2	2	3	2	3	2	2	2		163
	8	64	3	2	1	1	1	1	3	6	1	0	3	2		2			2			2			1	2	2	2	2	3	2	2	2	2	3	2	2	2	2	2	2	3	2	3	2	2	2		166
	9	55	2	1	1	6	1	5	3	10	1	0	3	2		1	15	5	2			1		1	1	2	2	1	2	3	2	2	2	2	3	2	2	2	2	2	2	3	2	3	2	2	2		169
	10	76	4	2	2	2	2		1	28	1	1	4	2		2			2			1			1	1	2	2	2	3	2	2	2	2	3	1	2	2	2	3	2	3	2	3	2	2	2		157
	11	52	2	1	1	1	1	2	3	20	1	1	4	2		2			1	0	1	2			1	1	2	1	1	3	2	2	2	2	3	1	2	2	2	1	2	3	2	3	2	2	2		162
	12	48	1	2	1	1	1	1	1	3	1	1	4	2		2			2			2			2	1	1	3	2	3	2	2	2	2	3	2	2	2	2	1	2	3	1	3	2	3	1	2	167
	14	59	2	2	2	4	1	1	3	4	1	0	3	2		2			1	0	1	1		2	3	1	2	3	2	3	2	2	2	2	3	2	2	2	2	2	2	3	2	3	2	2	2		161.5
	15	63	3	1	1	6	2		1	5	1	0	3	2		2			2			2			1	1	2	1	2	3	2	2	2	2	3	2	2	2	2	2	2	3	2	2	2	2	2		165.5
	16	50	2	2	2	5	2			13	1	1	4	2		2			1	0	1	1		2	1	1	3	3	2	3	2	2	1	1	3	1	2	2	2	3	2	3	2	2	2	3	2		160
	18	62	3	2	2	4	2		1	15	1	1	4	2		2			1	0	2	2			1	1	2	1	2	3	2	2	2	1	3	1	1	2	2	1	2	3	1	3	2	2	2		156
	19	58	2	2	1	4	1	2	3	7	1	1	4	2		2			1	0		1		2	1	1	2	3	2	3	3	3	2	2	3	1	2	2	2	3	2	2	2	2	2	2	2		155.3
	23	55	2	2	1	4	1	2	3	14	1	1	4	2		2			1	0	1	2			1	1	1	1	2	3	3	3	1	1	3	2	2	2	2	2	2	3	2	3	2	2	2		164.5
	24	58	2	2	2	1	2		4	4	1	1	4	2		2			2			2			1	2	2	2	2	3	3	2	2	2	3	1	2	2	2	2	3	2	3	1	2	2	2		155
	25	58	2	2	1	3	1	2	3	8	1	1	4	2		2			2			1			2	2	2	3	2	3	3	3	3	2	3	1	1	2	3	1	2	3	2	3	2	2	2		168.5
	26	72	4	2	2	6	2		1	16	1	1	4	2		2			2			1			2	1	2	1	2	3	1	2	3	3	3	1	2	2	2	1	2	3	1	3	2	3	2		155.8
	27	50	2	2	2	4	2			8	1	1	4	2		2			2			1		2	3	2	2	3	2	3	3	3	2	2	3	3	2	2	2	3	2	2	3	3	2	2	2		169.4
	28	50	2	2	2	4	1	1	3	8	1	1	4	2		2			2			1		4	1	1	1	3	2	2	2	3	1	1	3	1	2	2	2	2	2	2	2	2	2	2	2		158.9
	29	60	3	2	2	1	2		4	10	1	0	3	2		2			2			2			2	2	2	3	3	3	3	3	1	2	3	2	1	2	2	3	2	3	1	3	2	2	2		156.6
	30	64	3	2	2	4	2		1	29	1	1	4	2		2			2			2			2	3	2	2	2	2	3	3	2	2	2	2	2	2	2	2	2	2	2	2	2	2	2		163.2
	31	70	4	2	2	6	2		1	24	1	1	4	2		2			2			1		2	3	2	2	3	2	3	2	2	2	2	3	1	2	2	2	1	2	3	2	3	2	2	2		159.4
	32	37	1	1	2	4	1	2	3	6	1	1	4	2		2			1	0	2	1		2	3	1	2	3	2	3	3	3	3	3	3	1	2	3	3	3	2	3	2	3	2	2	2		173.1
	34	58	2	2	2	1	1	1	3	3	1	1	4	2		2			2			1		2	2	1	2	3	2	3	2	2	2	2	3	1	2	2	2	3	2	3	2	3	2	2	2		152.7
	35	39	1	1	1	6	1	4	3	6	1	1	4	2		2			2			2			2	1	2	3	2	3	3	3	2	2	3	1	2	3	2	3	2	3	2	3	2	3	2		176.5
	36	53	2	1	2	4	1	1	1	1.6	1	0	3	2		1	0.6	3	1	0	2	2			1	3	2	2	2	3	2	2	2	2	3	2	2	2	2	2	2	3	2	3	2	2	2		169.5
	37	45	1	2	1	3	1	2	3		1	1	4	2		2			2			2			2	2	3	2	3	2	2	2	2	2	3	1	2	2	2	3	2	3	2	3	2	2	2		159.5
	38	43	1	2	1	4	1	1	3	5	1	0	3	2		2			2			2			2	2	2	2	2	3	2	2	2	2	3	2	2	2	2	2	2	3	2	3	2	2	2		156.3
	39	46	1	2	1	4	1	2	3	2	1	1	4	2		2			2			1		2	2	1	2	3	2	3	2	1	2	2	3	2	1	2	2	2	2	3	2	3	2	3	2		164.7
	40	61	3	1	1	2	1	2	3	11	1	1	4	2		2			2			2			1	1	2	3	3	3	2	1	3	2	3	2	2	2	2	1	2	3	2	3	2	2	2		170.4
	41	47	1	2	1	4	1	1	3	12	1	1	4	2		2			2			1		2	1	1	2	3	2	3	2	2	2	2	3	1	2	2	2	3	2	3	3	3	3	3	3		162.6
E1	42	64	3	2	2	1	1	1	3	18	1	1	4	2		2			2			2			1	1	2	2	1	2	1	2	2	2	3	1	2	2	2	2	2	3	2	3	2	2	2		155.9
E2	43	71	4	2	2	3	2		1	20	1	1	4	2		1			2			2			2	2	2	2	1	3	1	2	2	2	3	1	2	2	2	2	2	3	1	3	2	2	2		158.8
E3	44	54	2	1	1	4	1	2	3		1	0	3	2		2			2			2			1	3	2	3	2	3	2	2	2	2	3	2	2	2	2	2	2	3	2	3	2	2	2		168.8
E4	45	61	3	1	1	6	1	2	3	2	1	0	3	2		2			2			2			1	1	2	1	2	3	2	2	2	2	3	2	2	2	2	2	2	3	2	2	2	2	2		162.7
E5	46	66	3	1	1	4	2		1	0.75	1	0	3	2		1	15	2	2			1		1	2	2	2	3	2	3	2	2	2	2	3	2	2	2	2	1	2	3	2	3	2	2	3		180.4
E6	47	64	3	2	1	5	1	2	3	6	1	1	4	2		2			2			2			2	1	2	3	2	3	2	2	2	2	3	1	2	2	3	2	2	3	2	3	2	2	2		167.6
E7	48	50	2	2	1	5	1	2	3	1.25	1	0	3	2		2			2			2			1	2	2	1	2	3	3	2	2	2	3	2	2	2	2	1	2	3	1	3	2	2	2		156.6
E8	49	38	1	2	1	4	1	1		6	1	1	4	2		2			1	0	1	1		4	1	1	2	1	2	3	2	2	2	2	3	1	2	2	2	2	2	3	2	3	2	2	2		167
E9	50	66	3	2	2	1	2		4	5	1	1	4	2		2			2			1	3		2	1	1	2	2	3	2	2	2	2	3	1	2	2	2	2	2	3	2	3	2	2	2		156.5
E11	52	54	2	1	1	6	1	5	3		1	1	4	2		2			2			2			1	1	2	3	2	3	2	2	2	2	3	1	2	2	2	3	2	3	2	3	2	2	2		168
F2	54	40	1	2	1	4	1	2	3	9	1	1	4	2		2			1	0	1	2			1	2	2	3	1	3	2	2	2	2	3	3	2	2	2	3	2	3	1	3	2	2	2		182.3
F3	55	55	2	1	1	6	1	9	3	17	1	1	4	2		2			2			2			1	1	2	3	2	3	3	2	2	2	3	1	2	2	2	1	2	3	1	3	2	2	2		179
F4	56	47	1	2	1	6	1	4	3	15	1	1	4	2		2			2			2			2	2	2	2	2	3	1	1	2	2	3	1	2	2	2	3	2	3	2	3	2	2	2		167.5
F5	57	60	3	2	1	4	2			10	1	1	4	2		2			1	0	1	2			1	2	2	2	2	3	2	2	2	2	3	1	2	2	2	2	2	3	2	3	2	2	2		159.7
F6	58	58	2	1	1	6	1	2	3	0.5	1	1	4	2		2			1	0	2	2			1	2	2	3	2	3	2	2	2	2	3	2	2	2	2	3	2	3	2	3	2	2	2		172.8
F7	59	48	1	1	1	6	1	5	3	6	1	0	3	2		2			1	0	2	2			1	2	2	2	2	3	2	2	2	2	3	2	2	2	3	2	3	2	3	2	2	2	2		171.7
F8	60	56	2	1	1	1	2		4	20	1	1	4	2		2			2			2			2	1	2	2	2	3	2	2	2	2	3	2	2	2	2	2	2	3	2	3	2	2	3		159.8
F9	61	53	2	2	1	1	1	2	3	6	1	1	4	2		2			2			2			1	3	1	3	2	3	3	2	3	2	2	1	2	2	2	2	2	3	1	3	2	2	2		160.4
F10	62	60	3	2	1	5	2		4	3.5	1	1	4	2		2			2			1	0.5		1	1	2	1	2	3	2	2	2	2	3	1	2	2	2	1	2	3	2	3	2	2	2		158.5
F11	63	54	2	1	1	2	1	2	3	7	1	1	4	2		1	15	5	2			2			1	1	2	3	3	3	2	2	2	2	2	1	2	2	2	2	2	3	2	3	2	2	2		180.6
F12	64	62	3	2	2	1	1	2	3	20	1	1	4	2		2			2			2			1	2	2	3	2	3	3	2	2	2	3	1	2	2	2	3	2	3	2	3	2	2	2		158.1
F14	66	61	3	2	2	2	1	2	3	20	1	1	4	2		2			2			2			2	3	2	3	2	3	2	2	2	2	3	1	2	2	2	3	2	3	2	3	2	2	2		151.2
F15	67	60	3	2	1	4	1	2	3	3	1	0	3	2		2			2			2			1	1	2	2	2	3	2	2	2	2	3	2	2	2	2	2	2	3	2	3	2	2	2		159
G1	68	46	1	2	1	2	2		4	1	1	0	3	2		2			2			2			2	2	2	3	1	3	3	2	2	2	3	2	2	2	2	2	2	3	2	3	2	2	2		162.5
G2	69	52	2	1	1	4	1	2	3	5	1	1	4	2		1	10	4	1	0		1		2	2	3	2	3	2	3	3	2	2	2	3	1	2	2	2	2	1	3	2	3	2	2	2		171.7
G3	70	43	1	1	2	6	1	2	3	9	1	1	4	2		2			1	0	2	2			1	1	1	3	2	3	3	2	2	2	3	1	2	2	2	2	2	3	2	3	2	2	2		164.5
G5	72	62	3	2	1	4	1	2		20	1	1	4	2		2			2			1	1		1	1	2	3	2	3	1	2	2	2	3	1	2	2	2	3	2	3	2	3	2	2	2		163.3
G6	73	50	2	1	1	2	1	2		16	1	1	4	2		2			1	0		2			1	2	2	2	2	3	2	3	2	2	3	1	2	2	2	2	2	3	2	3	2	2	2		161.5
G7	74	50	2	2	2	4	2		1	4	1	0	3	2		1	20	2	2			2			1	1	2	3	2	3	3	2	2	2	3	2	2	2	2	2	2	3	2	3	2	2	2		169.6
G8	75	58	2	1	1	1	1	1	3	1.5	1	1	4	2		2			2			2			3	2	2	3	2	3	3	3	2	3	3	1	2	2	2	3	2	3	1	3	2	2	2		172.6
G9	76	58	2	2	1	4	1	2		24	1	1	4	2		2			1	0		2			1	1	2	1	2	3	2	1	1	1	3	1	2	2	2	1	2	3	1	3	2	2	2		165.9
G10	77	64	3	2	1	2	1	1		9	1	1	4	2		2			1	0	1	1		2	1	1	2	1	2	3	2	1	2	2	3	1	2	2	2	2	2	3	2	3	2	2	2		160.4
G11	78			1	1	4	1		2	0.08	1	0	3	2		1	12	5	1	0	1	2			2	2	2	2	2	3	1	2	2	2	23	2	2	2	2	1	2	3	2	3	2	2	2		165.6
G12	79	69	3	2	2	2	2		1		1	1	4	2		2			2			2			1	1	2	3	2	3	2	2	2	2	3	1	2	1	2	3	2	3	2	3	2	2	2		161.4
G13	80	49	1	2	1	4	2		4	10	1	1	4	2		2			2			2			1	1	2	2	2	3	2	2	2	2	3	1	2	2	2	1	2	3	2	3	2	2	2		168.9
G14	81	62	3	1	2	4	2		4	17	1	0	3	2		2			2			2			2	2	2	2	2	3	2	2	2	2	3	2	2	2	2	2	2	3	2	3	2	2	2		163.1
G15	82	64	3	1	1	5	2		1	4	1	0	3	2		1	15	5	2			2			2	2	2	3	2	3	3	3	2	2	3	2	2	2	2	2	2	3	3	3	3	3	3		164.2
H1	84	67	3	1	2	6	2		1	17	1	1	4	2		2			2			2			1	3	2	3	3	3	2	1	2	3	3	1	2	2	2	2	2	3	2	3	2	2	2		162.7
H3	86	54	2	1	1	5	1	2		3	1	0	3	2		2			1	0	1	2			1	3	3	3	2	3	2	1	2	2	3	2	2	2	2	1	2	3	2	2	1	2	2		167.9
H4	87	66	3	2	1	6	1	5	2	13	1	1	4	2		2			2			2			1	3	2	3	2	3	2	2	2	2	3	2	2	2	2	2	2	3	2	3	2	2	2		158.2
H5	88	65	3	2	2	5	1	2	3	22.5	1	0	3	2		2			2			2			1	3	2	3	2	3	3	2	2	2	3	2	2	2	2	2	2	3	2	3	2	2	2		170.1
H6	89	63	3	2	1	4	2		4		1	1	4	2		2			2			2			2	3	2	3	2	3	2	2	3	3	3	1	2	2	2	3	3	3	2	3	2	2	2		151.8
H7	90	44	1	2	1	2	1	2		3	1	1	4	2		2			2			1	1		1	3	2	3	2	3	2	2	3	3	2	1	2	2	2	2	2	3	1	2	2	2	2		153.4
H8	91	49	1	2	1	4	1	2		5	1	1	4	2		2			2			2			1	1	1	2	2	3	2	2	2	2	2	2	2	2	2	3	2	3	2	2	2	2	2		160.3
H9	92	56	2	2	1	4	1	2	3	5	1	1	4	2		2			1	0	1	2			1	1	1	3	2	3	1	2	2	1	3	1	2	2	2	2	2	3	2	3	2	2	2		153.4
H10	93	58	2	1	1	4	1	2		6	1	0	3	2		2			1	0	1	1		2	1	3	3	3	2	3	3	2	2	2	2	2	2	2	2	3	2	3	2	2	2	2	2		164.5
H12	95	38	1	1	1	5	1	2	3	7	1	1	4	2		2			2			2			1	1	2	2	2	3	2	2	2	2	2	1	2	2	2	2	2	3	2	2	2	2	2		165.6
H13	96	63	3	2	2	3	2		4	16	1	1	4	2		2			1	0	1	2			1	3	2	3	2	3	1	2	2	2	3	2	2	2	2	2	2	3	2	3	2	2	2		158.7
H14	97	64	3	2	2	4	2		1	15	1	1	4	2		2			2			2			1	1	1	3	2	2	2	1	2	2	2	1	2	2	2	3	2	3	2	2	1	2	2		162.5
H15	98	67	3	1	1	6	2		1	6	1	1	4	2		2			2			2			2	2	2	3	2	3	3	2	2	2	3	1	2	2	2	3	2	3	2	3	2	2	2		165.5
I1	99	54	2	1	2	5	2		4	13	1	0	3	2		2			2			1		2	2	2	2	2	2	3	1	2	2	2	3	2	2	2	2	2	2	3	2	3	2	2	2		164.5
I2	100	55	2	1	1	5	1	5	3	12	1	1	4	2		2			2			2			1	3	2	3	1	3	2	2	2	2	3	1	2	2	2	2	2	3							172
I3	101	56	2	2	1	1	1	2	3	10	1	1	4	2		2			2			2			3	2	2	3	2	3	2	2	2	2	3	1	2	2	2	2	2	3	2	3	2	2	2		162
I5	103	53	2	2	1	4	1	4	3	13	1	1	4	2		2			2			2			1	1	2	3	2	3	2	2	2	2	2	1	2	2	2	2	2	3	2	2	2	2	2		170
I7	105	64	3	2	2	1	1	2	3	10	1	1	4	2		2			2			2			3	3	2	3	2	3	2	1	2	2	3	1	2	2	2	2	2	3	2	2	2	2	2		150.5
I8	106	72	4	2	2	3	2		4	8	1	1	4	2		2			2			2			2	3	2	3	3	3	2	2	2	1	3	1	2	2	2	3	2	3	2	3	2	2	2		158.6
I9	107	71	4	2	2	4	2		1	12	1	0	3	2		2			1	0	1	1		1	1	1	2	2	2	3	2	2	2	2	2	2	2	2	2	2	3	2	3	2	2	2	2		157
I10	108	62	3	1	1	3	2		4	4	1	1	4	2		2			2			2			3	3	2	3	2	3	2	2	2	2	3	1	2	2	2	3	2	3	1	3	2	2	2		172
I11	109	68	3	1	1	4	2		1	15	1	1	4	2		1	0.5	1	1	0	1	2			1	1	2	3	2	3	2	2	2	2	2	1	2	2	2	2	2	3	2	2	2	2	1	1	163
I12	110	45	1	2	2	1	2		1		1	1	4	2		2			2			1		2	1	3	2	3	2	3	2	2	3	3	2	1	1	2	2	3	2	3	2	3	2	2	2		166
J1	114	38	1	2	1	6	1	2	3	5	1	1	4	2		2			1	0	2	2			2	1	2	2	2	3	2	2	2	2	3	1	2	2	2	2	2	3	2	3	2	1	2		164.4
J2	115	64	3	1	1	5	1	4	3	13	1	1	4	2		1	6	8	2			2			1	2	2	3	2	3	2	2	2	2	3	2	2	2	2	3	2	3	2	2	2	2	2		177.6
J3	116	47	1	1	1	6	1	4	3	4	1	0	3	2		2			1	0	1	2			1	3	2	3	2	3	2	2	3	3	2	2	2	2	2	3	2	3	2	2	2	2	2		173.7
J5	117	44	1	2	2	4	1	1	3	4	1	0	3	2		2			2			2			1	3	2	2	2	3	3	2	2	2	3	2	2	2	2	2	2	3	2	2	2	2	2		164.4
J6	118	29	1	1	2	4	1	2	3	1.5	1	0	3	2		2			2			1		0.08	2	2	2	2	2	3	2	2	2	2	2	2	2	2	2	2	2	3	2	2	2	2	2		172.4
J7	119	67	3	1	1	6	2		1	16	1	1	4	2		2			2			2			1	1	2	2	2	3	3	2	2	2	3	2	2	2	2	3	2	3	2	3	2	2	2		172.3
J8	120	49	1	2	1	4	2		4	11	1	1	4	2		2			2			2			2	1	2	2	2	3	2	2	2	2	3	1	2	2	2	1	2	3	1	2	2	2	2		156.2
J9	121	65	3	2	1	1	2		1	2	1	1	4	2		2			2			2			2	1	2	3	2	3	2	1	2	2	2	1	2	2	2	1	2	3	1	2	1	2	2		156.7
J10	122	49	1	2	2	5	1	6		2	1	1	4	2		2			2			2			2	1	2	3	2	3	2	1	2	2	2	1	2	2	2	2	2	3	2	2	2	2	2		176
J11	123	27	1	2	2	4	1	2	3	6	1	1	4	2		2			2			2			2	2	2	3	2	3	2	2	2	2	3	2	2	2	2	3	2	3	1	3	2	2	2		158.6
J12	124	56	2	2	1	4	1	4	3	0.08	1	1	4	2		2			2			2			1	2	2	2	2	3	2	1	2	2	3	1	2	2	2	1	2	3	2	3	2	2	2		152.3
J13	125	56	2	1	2	4	1	2	3	0.5	1	0	3	2		2			2			2			2	2	2	2	2	3	2	1	2	2	3	2	2	2	2	2	2	3	2	2	2	2	2		153
J15	127	58	2	2	2	4	1	3	3	4	1	1	4	2		2			2			2			2	2	1	3	2	3	2	2	2	2	3	1	2	2	2	3	2	3	2	3	2	2	2		160.5
K1	128	65	3	2	1	3	1	1	3	10	1	1	4	2		2			1	0	2	2			1	1	1	3	2	3	1	2	1	1	1	1	2	2	2	2	2	3	2	2	2	2	2		158.5
K2	129	46	1	1	1	3	1	4	3	1	1	0	3	2		2			1	0	1	2			2	2	2	3	2	3	1	2	2	2	2	2	2	2	2	3	2	3	2	3	2	2	2		182.9
K3	130	65	3	1	1	6	1	5	2	22	1	1	4	2		1	4	4	1	0	2	1		2	1	1	2	3	2	3	1	2	1	1	1	1	2	2	2	3	2	3	2	2	2	2	2		168
K4	131	50	2	2	1	6	1	4	3	6.3	1	1	4	2		2			2			2			1	3	2	3	2	3	2	1	2	2	3	1	2	2	2	3	2	3	1	2	1	2	2		160.5
K5	132	71	4	2	1	3	2		1	22	1	1	4	2		2			2			2			2	1	2	2	2	3	2	2	2	2	3	1	2	2	2	2	2	3	1	3	2	2	2		154.5
K6	133	50	2	2	1	4	1	2	3	8	1	1	4	2		2			1	0	1	1		2	1	1	2	2	1	3	3	2	2	2	3	2	2	2	2	3	2	3	2	3	2	2	2		156.8
K7	134	35	1	1	1	4	1	2		6	1	0	3	2		2			1	0	1	2			1	1	2	3	2	3	1	1	2	2	2	2	2	2	2	2	2	3	2	2	2	2	2		170.1
K8	135	65	3	1	1	5	2		1	22	1	1	4	2		1	5	2	2			2			1	1	2	3	2	3	2	2	2	2	2	1	2	2	2	1	2	3	2	2	2	2	2		163.8
K9	136	53	2	2	1	6	2		4	22	1	1	4	2		2			1	0	2	2			1	1	2	1	2	3	2	2	2	2	3	1	2	2	3	1	2	2	2	3	2	2	2		165
K10	137	50	2	2	1	1	1	1	3	3	1	1	4	2		2			1	0	1	2			2	1	2	3	2	3	2	1	2	2	3	1	2	2	2	3	2	3	1	3	2	2	2		149.5
K11	138	63	3	2	2	4	2		1	4	1	1	4	2		2			1	0	2	2			2	1	1	3	2	3	2	2	1	1	2	1	2	2	2	3	2	3	2	1	2	2	2		154
K12	139	60	3	2	1	4	1	2		8	1	1	4	2		2			2			1		2	1	1	2	2	2	3	3	1	1	2	1	1	2	2	2	3	2	3	2	1	1	2	2		153.3
K13	140	47	1	2	2	6	1		3	3	1	0	3	2		2			2			2			1	2	2	3	2	3	2	2	2	2	3	2	2	2	2	2	2	3	2	3	2	2	2		160.9
K14	141	45	1	1	1	5	1	2	3	10	1	0	3	2		2			1	0	1	1		2	2	2	2	3	2	3	2	2	2	2	3	2	2	2	2	3	2	3	2	3	2	2	2		174.4
K15	142	46	1	2	1	4	1	2	3	8	1	1	4	2		2			2			1		2	1	1	2	2	2	3	1	2	2	2	3	1	2	2	2	3	2	3	2	3	2	2	2		161.9
K16	143	47	1	2	1	4	1	2		2	1	1	4	2		2			2			1		1	1	3	2	3	2	3	2	1	2	2	2	1	2	2	2	2	2	3	2	2	2	2	2		166.7
L2	145	65	3	1	1	4	2		2	5	1	1	4	2		2			2			1		2	3	1	1	2	2	3	2	2	2	2	3	1	2	2	2	3	2	3	2	3	2	2	1	2	162.3
L4	147	56	2	1	1	2	1	3	3		1	1	4	2	2	1			2			1		2	2	3	2	3	2	3	2	2	2	2	3	1	2	2	2	3	2	3	2	3	2	2	2		170.4
L5	148	69	3	2	2	1	2		4	12	1	1	4	2		2			2			1		2	1	1	2	3	2	3	2	2	2	2	3	1	2	2	2	3	2	3	2	3	2	2	2		148.7
L6	149	63	3	1	1	5	2		1	7	1	1	4	2		2			2			1		2	2	1	2	3	2	3	2	2	2	2	3	1	2	2	2	2	2	3	2	3	2	2	2		169.6
L7	150	64	3	2	2	4	2		1	14	1	1	4	2		2			2			1		2	1	1	2	3	2	3	2	2	3	2	3	1	2	2	2	2	2	3	1	2	2	2	2		160.5
L8	151	58	2	2	1	5	1	2		7	1	1	4	2		2			2			1		3	1	1	2	3	2	3	2	2	2	2	3	1	2	2	2	3	2	3	2	1	2	2	2		159.1
L9	152	61	3	1	1	4	1		3	21	1	0	3	2		1	10	6	2			1	2		2	2	2	3	2	3	2	2	2	2	3	2	2	2	2	2	2	3	2	3	2	2	2		174
L10	153			1							1	0	3	0																																			174.6
L11	154	67	3	2	2	4	1	2	3	10	1	1	4	2		2			2			2			2	1	2	3	2	3	2	2	2	2	3	1	2	2	2	2	2	3	2	3	2	2	2		162.6
L12	155	52	2	1	1	6	1	2	3	15	1	0	3	2		2			2			2			1	2	2	3	2	2	2	2	2	2	3	2	2	2	2	1	2	3	2	3	2	2	2		179.1
L13	156	48	1	1	1	5	1	3	3	9	1	0	3	2		1	5	1	3	0	1	1		2	1	1	2	1	2	3	3	1	2	2	3	2	2	2	2	2	2	3	2	3	2	2	2	2	172.1
L15	158	56	2	1	1	4	1	6	3	10	1	0	3	2		1		20	1	0	2	1	4		1	3	2	3	2	3	3	1	3	3	3	2	2	2	2	3	3	3	1	2	2	2	2		156.7
M1	159	63	3	1	1	6	2			6	1	0	3	2		2			2			2			2	2	2	3	2	3	2	2	2	2	3	2	2	2	2	2	2	2	2	3	2	2	2		170.3
M3	161	41	1	2	2	4	1	2		2	1	1	4	2		2			2			2			1	3	3	2	2	3	2	2	2	2	2	2	2	2	2	3	2	3	2	2	2	2	2		167.9
M5	163	60	3	1	1	5	1	2		4	1	0	3	2		1	10	5	2			2			1	1	2	2	2	3	2	2	2	2	2	2	2	2	2	2	2	3	2	2	2	2	2		163.9
M6	164	69	3	1	1	5	2		2	12	1	1	4	2		2			2			1		2	1	1	2	3	2	3	3	3	3	3	3	1	2	2	2	3	2	3	2	2	2	2	2		185.1
M7	165	60	3	2	1	3	1	2		7	1	0	3	2		2			2			2			2	1	1	3	2	3	2	2	3	3	3	2	1	2	1	2	2	3	1	2	2	2	2		155.2
M8	166	68	3	2	1	1	1	2		1	1	1	4	2		2			1	0	2	2			1	3	2	3	2	3	3	2	2	2	3	1	2	2	2	3	2	3	2	3	2	2	2		163.9
M10	168	54	2	1	1	4	1	2		18	1	1	4	2		1	10	4	2			1	6		2	3	2	3	2	3	3	2	2	2	3	1	2	2	2	3	2	3	2	2	2	2	2		165.5
M11	169	46	1	1	1	3	1	2	3	8	1	0	3	2		2			2			2			1	3	2	3	1	3	2	2	2	2	3	2	2	2	2	2	2	3	2	3	2	2	2		180.6
M12	170	69	3	1	1	4	1	1	1	9	1	1	4	2		1	20	30	2			1		1	1	1	1	3	2	3	2	3	2	2	2	1	2	2	2	3	2	3	2	2	2	2	2		173.3
M13	171	36	1	1	2	5	2		3	9	1	1	4	2		2			2			2			1	3	2	3	2	3	2	3	2	2	3	1	2	2	2	3	2	3	2	3	2	2	2		177.9
M16	173	54	2	2	2	6	1	4	3	6	1	1	4	2		2			2			2			1	3	3	3	2	3	2	2	2	2	3	1	2	2	2	3	2	3	2	3	2	2	2		155.8
M17	174	52	2	2	1	6	1	5	3	14	1	0	3	2		2			2			1		1	1	2	3	2	2	2	2	2	2	2	3	2	2	2	2	2	2	3	2	3	2	2	2		166.7
N1	175	47	1	2	1	5	1	2		1	1	0	3	2		2			2			2			1	2	2	3	2	2	2	2	2	2	2	2	2	2	2	2	2	2	2	2	2	2	2		156.3
N2	176	68	3	1	1	5	2		1	9	1	1	4	2		2			2			1	1		1	1	1	3	1	2	2	2	2	2	2	1	2	2	2	2	2	2	2	2	2	2	2		173.5
N3	177	47	1	1	1	4	1	1		5	1	0	3	2		2			2			2	2		1	2	3	2	3	2	3	3	2	2	2	2	2	2	2	3	2	2	2	2	2	2	2		167.9
N4	178	48	1	1	1	5	1	2	3	4	1	0	3	2		2			2			1			1	1	2	3	2	3	2	1	2	2	3	2	2	2	2	2	2	3	2	3	2	2	2		171.2
N5	179	57	2	2	1	6	1	5	3	1.5	1	1	4	2		2			2			1			1	1	2	3	2	3	3	2	2	3	3	1	2	2	2	2	2	3	2	3	2	2	2		154
N6	180	68	3	1	1	6	2		1	4	1	1	4	2		1	10	3	2			2			1	1	2	3	2	3	2	2	2	2	3	1	2	2	2	2	2	3	2	3	2	2	2		165
N8	182	55	2	2	1	3	1	2	3	11	1	1	4	2		2			2			2			2	3	2	3	2	3	2	1	2	2	3	1	2	2	2	3	2	3	2	3	1	2	2		170.2
N9	183	65	3	2	2	2	1	2		33	1	1	4	2		2			1	1	2	2			1	1	2	3	2	2	1	2	1	1	2	1	2	2	2	3	2	2	2	2	2	2	2		147.5
N11	185	62	3	2	1	6	2		1	30	1	1	4	2		2			1	4	1	1			1	1	2	3	2	3	2	2	2	2	3	1	2	2	2	2	2	3	2	3	2	2	2		164
N12	186	48	1	1	1	5	1	2		9	1	0	3	2		2			2			2			1	1	1	3	2	3	2	2	3	3	1	3	2	2	3	3	2	2	1	2	2	2	2		180.7
N13	187	55	2	1	1	6	1	5	3	9	1	1	4	2		2			2			2			1	1	2	3	2	3	2	2	2	2	3	1	2	2	2	2	3	2	3	2	2	2	2		160.7
N14	188	60	3	1	1	4	1	2		12	1	1	4	2		2			1	0	1	1	3		2	2	2	3	2	2	2	2	2	2	2	2	2	2	2	3	2	2	2	2	2	2	2		167.7
N15	189	40	1	1	1	6	1	5	3	18	1	1	4	2		1			2			1	3		1	1	2	3	2	3	3	2	2	2	3	2	2	2	2	3	2	3	1	3	2	2	2		186.1
P1	190	56	2	1	1	4	1	2	3	20	1	1	4	2		2			2			2			2	2	2	3	2	3	1	2	2	2	3	2	2	2	2	2	2	3	2	3	2	2	2		185.4
P2	191	69	3	1	1	4	2		1	20	1	1	4	2		2			1	0	2	1	1		2	2	2	3	1	3	2	2	3	3	3	1	2	2	2	3	2	3	2	3	2	2	2		178
P4	193	38	1	1	1	4	1	2	3	19	1	1	4	2		2			2			2			2	2	2	3	2	3	2	2	2	2	3	1	2	2	2	3	2	3	2	3	2	2	2		182.2
P5	194	47	1	2	1	4	1	2		9	1	0	3	2		2			2			2			1	1	2	2	2	3	2	1	1	1	3	2	2	2	2	2	2	3	2	2	1	2	2		157
P6	195	65	3	1	1	5	2		1	1.33	1	1	4	2		1	10	5	2			1	7		2	1	2	2	2	3	2	2	2	2	3	1	2	2	2	3	2	3	2	3	2	2	2		161.9
P7	196	57	2	1	2	6	1	3	3	11	1	0	3	2		2			2			1			2	3	2	3	2	3	2	2	2	2	3	2	2	2	2	3	2	3	2	3	2	2	2		173
P8	197	59	2	1	1	5	2		1	9	1	1	4	2		2			2			2			1	1	2	3	2	3	2	1	2	2	3	1	2	2	2	1	2	3	2	3	2	2	2		162.5
P9	198	56	2	1	1	5	1	1	3	25	1	1	4	2		2			2			2			1	3	2	3	2	3	2	2	2	2	3	1	2	2	2	2	2	3	2	3	2	2	2		176.1
P10	199	56	2	1	1	4	1	2	3	6	1	1	4	2		1	13	2	2			1	14		1	3	2	1	2	3	2	2	2	2	2	2	2	2	2	1	2	3	2	3	2	2	2		170.2
P11	200	38	1	2	1	3	2		4	8	1	1	4	2		2			2			2			2	1	2	3	2	3	2	3	2	2	3	2	2	2	2	3	2	3	2	3	2	2	2		171
P12	201	53	2	2	1	4	2		1	20	1	1	4	2		2			2			1	1		1	2	2	3	2	3	2	2	2	2	3	2	2	2	2	3	2	1	2	3	1	2	2		163.2
P13	202	59	2	2	1	3	2			6	1	1	4	2		2			2			2			1	1	2	3	2	3	1	2	2	2	3	1	2	2	2	2	2	3	2	3	2	2	2		156.3
P14	203	54	2	2	1	5	2		4	12	1	1	4	2		2			2			2			1	2	2	3	2	3	2	2	2	2	3	2	2	2	2	3	2	3	2	3	2	2	2		162.9
P15	204	66	3	1	1	4	2		3	10	1	1	4	2		1	6	3	1	0	2	2			1	2	2	3	1	3	2	1	2	2	3	1	2	2	2	3	2	3	2	3	2	2	2		168
Q1	205	41	1	1	1	5	1	2		3.08	1	0	3	2		2			2			2			2	1	2	3	2	3	2	1	2	2	3	2	2	2	2	1	2	3	2	3	1	2	2		176.8
Q2	206	53	2	1	1	5	1	5	3	20	1	1	4	2		2			2			2			1	3	2	2	2	3	2	2	2	2	3	1	2	1	2	1	2	3	2	3	2	2	2		163.9
Q3	207	63	3	1	1	4	2		1	25	1	1	4	2		2			2			2			1	1	2	3	2	3	2	2	2	2	3	1	2	2	2	2	3	2	3	2	2	2	2		168.3
Q4	208	60	3	1	1	5	2		1	17	1	1	4	2		2			2			2			1	1	2	3	2	3	2	2	2	2	3	1	2	2	2	1	2	3	1	3	2	2	2		171.9
Q9	212	63	3	1	1	4	2		1	15	1	1	4	2		1	28	20	2			1		2	1	1	2	3	2	3	1	2	2	2	3	1	2	2	2	1	2								164.9
Q10	213	63	3	1	1	4	2		1	6	1	1	4	2		1	1	3	1	0	1	2			2	1	1	3	2	3	1	2	2	2	3	1	2	2	2	3	2	3	2	3	2	2	2		184.6
Q11	214	64	3	1	1	6	2		1	47	1	1	4	2		1	2	3	2			1			1	1	2	1	2	3	3	1	2	2	3	2	2	2	2	3	2	2	2	3	2	2	2		167.3
Q13	216	62	3	1	2	4	1	2		1	1	1	4	2		1	5	2	2			1		2	1	3	2	3	2	3	3	3	3	3	3	2	2	2	2	3	2	3	2	3	2	2	2		168.8
Q14	217	42	1	1	1	4	2		4	1	1	1	4	2		2			2			2			3	2	2	2	2	3	2	2	1	2	3	2	2	2	2	2	2	3	2	3	2	2	2		165.5
R1	219	56	2	1	1	4	1	2	3	7	1	1	4	2		2			2			2			3	3	3	3	2	3	2	2	2	2	3	1	2	2	2	2	2	3	2	3	2	2	2		168.5
R3	221	40	1	1	1	1	1	2	3	7	1	0	3	2		1	23	5	2			2			2	2	2	3	2	3	2	2	2	2	3	2	2	2	2	3	2	3	2	3	2	2	2		174.7
R6	224	67	3	1	1	4	1	2		23	1	1	4	2		1	3	2	2			2			2	1	2	3	2	3	2	1	2	2	3	1	2	2	2	3	2	3	1	3	2	2	2		185.3
R7	225	55	2	1	2	6	1	6	3	8	1	1	4	2		2			2			2			1	1	2	3	2	3	1	2	2	2	3	1	2	2	2	1	2	2	2	3	2	2	2		172.8
R8	226	62	3	1	1	4	1	5	3	15	1	1	4	2		1	5	2	1	0	1	2			2	1	2	3	2	3	3	2	1	2	3	1	2	2	2	3	2	3	1	2	2	2	2		172.1
R9	227	53	2	1	1	5	1	2		15	1	1	4	2		1	4	2	2			1		1	1	1	2	3	2	3	2	2	2	2	3	1	2	2	2	2	2	3	1	3	2	2	2		162.6
R10	228	60	3	1	1	5	1	2	3	13	1	1	4	2		2			1	0	2	2			1	1	2	2	2	3	2	1	2	2	3	2	2	2	2	1	2	3	2	3	2	2	2		172
R11	229	48	1	1	1	5	1	3	3	15	1	1	4	2		2			2			2			1	3	2	3	2	3	2	2	2	2	3	1	2	2	2	3	2	3	2	3	2	2	2		177.9
R12	230	54	2	1	2	6	1	5	3	2.5	1	1	4	2		1			2			2			1	1	2	3	1	3	2	1	2	2	3	2	2	2	2	2	2	2	2	3	2	2	2		181.9
R13	231	50	2	1	1	5	1	2	3	9	1	1	4	2		2			2			2			1	1	2	3	2	3	2	2	2	2	3	1	2	2	2	1	2	3	2	3	2	2	2		165.6
R14	232	48	1	1	1	6	1	4	3	7.75	1	1	4	2		1	2	1	2			1		2	1	2	2	3	2	3	2	2	2	2	3	1	2	2	2	2	2	3	2	3	2	2	2		162.9
Z 1	1	46	1	2	2	4	1	2	3		0	0	1	2		2			2			1			2	1	1	2	2	2	2	1	2	2	3	2	2	2	2	1	2	2	2	3	1	2	2		155.5
Z 2	2	38	1	1	2	6	1	4	3		0	1	2	2		2			2			2			1	1	2	1	2	2	2	1	2	2	1	1	2	2	2	2	2	2	2	2	2	2	2		172
Z 3	3	61	3	2	2	6	2		1		0	1	2	2		2			2			1			2	2	2	2	2	2	1	1	2	2	2	1	2	2	2	1	2	2	2	2	1	2	2		155.5
Z 4	4	58	2	2	1	6	1	4	3		0	1	2	2		2			2			1		2	2	2	2	2	2	3	2	2	2	2	3	2	2	2	2	1	2	3	2	3	2	3	1	1	158.5
Z 5	5	64	3	1	1	6	2		2		0	0	1	2		2			2			1	2		2	2	2	3	2	3	2	1	2	2	3	2	2	2	2	2	2	3	2	3	2	2	2		165.3
Z 7	7	30	1	1	2	6	1	2	3		0	0	1	2		1	1		1	0	2	1	6		2	1	2	2	2	2	2	2	2	2	2	2	2	2	2	2	2	2	2	2	2	2	2		181
Z 8	8	51	2	2	1	4	1	1	3		0	0	1	2		2			2			1		1	2	3	2	2	2	3	2	2	2	2	3	2	2	2	2	1	2	3	2	3	2	2	2		153
Z 9	9	64	3	2	2	1	1	2	3		0	0	1	2		2			1	0		2			2	1	2	3	2	3	1	1	2	2	3	2	2	2	2	2	2	3	2	3	2	2	2		155.5
Z 10	10	56	2	1	1	5	1	6			0	1	2	2		2			2			1	2		2	1	1	3	2	3	2	2	2	2	3	1	2	2	2	2	2	3	2	3	2	2	2		163
Z 11	11	56	2	1	1	1	1	3			0	1	2	2		1	10	20	1	0	1	2			2	2	2	2	2	3	1	2	2	2	3	1	2	2	2	1	2	3	2	3	2	2	2		176.6
Z 12	12	48	1	1	1	6	1	3	3		0	1	2	2		2			1	0	2	2			1	3	2	3	2	3	2	2	2	2	3	1	2	2	2	3	2	3	1	3	2	2	2		179.5
Z 13	13	68	3	2	2	5	2		1		0	1	2	2		2			2			2			2	2	2	3	2	3	2	2	2	2	3	1	2	2	2	2	2	3	2	3	2	2	2		149.6
Z 14	14	51	2	2	1	6	1	4	3		0	1	2	2		1			2			1		1	2	1	2	1	2	3	1	2	2	2	3	1	2	2	2	1	2	3	2	3	2	2	2		154
Z 15	15	50	2	2	2	6	1	6	3		0	1	2	2		2			2			1			2	1	2	2	2	3	2	2	2	2	3	2	2	2	2	2	2	3	2	3	1	2	2	2	166.5
Z 16	16	61	3	1	2	5	1	2	3		0	1	2	2		1			2			1	6		3	3	2	3	2	2	2	2	2	2	3	2	2	2	2	3	2	3	2	3	2	2	2		169.2
Z 17	17	40	1	1	1	3	1	2	3		0	1	2	2		1			1	0	2	1	8		3	3	2	3	2	3	3	2	3	3	3	2	2	2	2	3	2	3	1	3	2	2	2		177.5
Z 18	18	61	3	1	1	6	2		1		0	1	2	2		2			2			1	3		2	1	2	3	2	3	2	2	2	2	3	1	2	2	2	2	2	3	2	3	2	2	2		177.5
Z 19	19	64	3	2	2	6	2		2		0	1	2	2		2			2			2			1	2	1	1	2	1	2	2	2	2	2	1	2	2	2	2	2	2	2	2	2	2	2		151.3
Z 20	20	56	2	2	2	2	1	2	3		0	1	2	2		2			1	0	1	1		2	1	1	1	2	1	2	1	2	1	2	2	1	2	2	2	2	2	2	2	2	2	2	2		156.3
Z 21	21	41	1	2	1	5	1	2	3		0	0	1	2		2			1	0	2	2			2	2	2	3	2	3	1	1	2	3	3	2	2	2	2	2	2	2	2	3	1	2	2		158.2
Z 22	22	47	1	2	1	2	1	2	3		0	1	2	2		2			2			2			2	2	2	3	2	3	1	2	2	2	3	1	2	2	2	2	2	3	1	3	2	2	2		167.5
Z 23	23	48	1	2	2	5	1	2	3		0	0	1	2		2			2			1	3		2	1	2	3	2	3	2	2	2	2	3	2	2	2	2	1	2	3	2	3	2	2	2		164
Z 24	24	43	1	2	1	5	1	2	3		0	1	2	2		2			2			2			2	1	1	1	2	3	2	2	2	2	3	3	2	2	2	2	2	3	2	3	2	2	2		169.1
Z 25	25	59	2	2	1	4	1	4	3		0	1	2	2		2			2			1		1	2	1	2	1	2	3	2	2	2	2	3	1	2	2	2	1	2	3	1	3	2	2	2		155
Z 26	26	38	1	1	1	6	1	5	3		0	0	1	2		2			2			1			1	2	2	3	2	3	2	2	2	2	3	2	2	2	2	3	2	3	2	3	2	2	2		161.5
Z 27	27	59	2	2	2	4	2		4		0	1	2	2		2			2			1		4	2	1	2	1	2	3	2	2	2	2	3	1	2	1	2	1	2	3	2	3	1	2	2		160
Z 28	28			2							0	0	1	0
Z 29	29	62	3	1	2	4	2		1		0	1	2	2		2			2			2			2	3	2	3	2	3	3	2	2	2	3	1	2	2	2	3	2	3	2	3	2	2	2		159.2
Z 30	30	41	1	2	1	5	1	2	3		0	0	1	2		2			2			1			2	2	2	2	2	3	2	1	2	2	3	2	2	2	2	2	2	3	2	3	2	2	2		164.4
Z 33	33	46	1	2	1	6	1	6	3		0	0	1	2		2			1	0	2	2			2	1	2	1	2	3	2	2	2	2	3	2	2	2	2	3	2	3	2	3	2	2	2	2	163.9
Z 34	34	51	2	2	1	4	2		4		0	1	2	2		2			2			2			2	3	2	3	2	3	2	2	2	2	3	1	2	2	2	3	2	3	2	3	1	2	2		170.6
Z 31	35	46	1	2	2	4	1	2			0	1	2	2		2			1	0	1	1		2	1	1	2	3	2	2	2	2	2	2	2	2	2	2	2	1	2	2	2	2	2	2	2		158.5
Z 35	35	50	2	2	1	5	1	4	3		0	1	2	2		2			2			1			1	1	1	3	1	3	2	3	2	2	3	1	2	2	2	2	2	3	1	3	2	2	2		157.1
Z 36	36	71	4	1	1	5	2		2		0	0	1	2		2			1	0	2	2			3	3	2	3	2	3	1	2	3	3	3	3	2	2	2	2	2	3	2	3	2	2	2		170.5
Z 37	37	57	2	1	1	4	2		1		0	1	2	2		2			2			1			2	2	2	3	2	3	2	2	2	2	3	2	2	2	2	3	2	3	2	3	2	2	2		164.56
Z 38	38	55	2	2	1	4	2		3		0	1	2	2		2			2			2			3	1	2	3	2	3	2	1	3	2	3	1	2	2	2	3	2	3	2	3	1	2	2		170.2
Z 39	39	80	4	1	2	5	2		1		0	1	2	2		1			2			1		4	2	1	1	3	2	2	1	2	1	1	2	1	2	2	1	1	2	2	2	2	2	2	2		166.3
Z 40	40	68	3	2	2	5	2		1		0	1	2	2		2			2			1		1	2	1	3	3	2	3	2	2	2	2	3	1	2	2	2	2	2	3	2	3	1	2	2		157.3
Z 41	41	65	3	2	2	6	2		1		0	1	2	2		2			2			1			2	1	2	1	2	3	2	1	2	2	3	1	2	2	2	2	2	3	2	3	2	2	2		154.4
Z 42	42	64	3	2	2	5	2		1		0	1	2	2		2			2			2			2	1	2	3	2	3	2	2	3	2	3	1	1	1	3	3	2	3	1	3	2	2	2		155.8
Z 43	43	72	4	1	1	4	1	2	3		0	1	2	2		2			2			1			2	2	2	3	2	3	3	3	2	2	3	2	2	2	2	3	2	3	2	3	2	2	2		165.5
Z 44	44	58	2	2	1	6	2				0	1	2	2		2			2			1		1	2	3	2	2	2	3	3	2	3	2	3	1	2	2	2	1	2	3	2	3	1	2	2		159.5
Z 45	45	74	4	2	2	5	2		3		0	0	1	2		2			2			1			2	2	2	3	2	3	2	2	2	2	3	2	2	2	2	3	2	3	2	3	2	2	2	2	154
Z 46	46	41	1	1	1	6	1	5	3		0	0	1	2		2			2			2			1	2	2	3	2	3	2	2	3	3	2	2	2	2	2	1	2	3	2	3	2	2	2		180.4
Z 47	47	46	1	1	1	6	1	5			0	0	1	1		2			2			1	4
Z 48	48	51	2	1	1	6	1	2	3		0	1	2	2		2			2			2			1	1	1	3	2	3	2	2	2	2	3	1	2	2	2	2	2	3	2	3	2	2	2		165.7
Z 49	49	59	2	1	1	5	1	5	3		0	0	1	2		2			2			1	2		1	1	2	3	2	3	2	2	2	2	3	2	2	2	2	2	2	3	2	3	1	2	2		175
Z 51	51	34	1	6	1	5	3				0	1	2	2	2	1	0.3	0.5	2			1	6		3	3	2	3	2	3	2	2	2	2	3	2	2	2	2	2	3	2	3	2	2	2	2		166.5
Z 52	52	65	3	2	2	4	2		1		0	0	1	2		2			1	0	2	2			2	2	2	3	2	3	2	1	2	2	3	2	2	2	2	3	2	3	2	3	2	2	2		158
Z 53	53	67	3	2	2	5	2		1		0	1	2	2		2			2			2			2	2	2	2	2	3	2	2	2	2	3	2	2	2	2	3	2	3	2	3	2	2	2		171.4
Z 54	54	45	1	1	1	6	1	5	3		0	0	1	2		2			2			2			2	2	2	2	2	3	1	2	2	2	3	2	2	2	2	2	2	3	2	3	2	2	2		184
Z 55	55	52	2	1	1	2	1	2	3		0	1	2	2		2			2			2			2	1	2	3	2	3	2	2	2	2	3	1	3	2	2	3	2	3	2	3	2	2	2		162.9
Z 56	56	61	3	1	1	5	1	4			0	0	1	2		2			2			1	1		2	1	1	3	2	1	2	2	1	1	3	2	2	2	2	3	2	3	1	2	2	2	2		150.9
Z 57	57	62	3	1	1	6	2		2		0	0	1	2		1			1	0	1	2			1	2	1	3	2	3	2	2	2	2	3	2	2	2	2	1	2	3	2	3	2	2	2		163.1
Z 58	58	71	4	1	1	6	1	5	2		0	0	1	2		2			2			1			2	2	2	2	2	3	2	2	2	2	3	3	2	2	2	2	2	3	2	3	2	2	2		171.2
Z 60	60	62	3	1	2	5	1	6	3		0	1	2	2		1			2			2			3	1	1	3	1	3	3	3	2	2	3	1	2	2	2	3	2	2	1	3	2	2	2		169.3
Z 61	61	35	1	1	1	6	1	4	2		0	0	1	2		1	4	5	2			2			2	3	1	3	2	3	2	2	3	3	3	2	2	2	2	3	2	3	2	3	2	2	2		167.5
Z 62	62	61	3	2	2	6	2		1		0	1	2	2		2			2			2			2	1	2	3	2	3	2	2	2	2	3	1	2	2	2	3	2	3	2	3	2	2	2		150.2
Z 63	63	44	1	2	2	6	1	3	3		0	1	2	2		2			2			1			2	1	2	3	2	3	2	2	2	2	3	1	2	2	2	1	2	3	2	3	1	2	2		164.8
Z 64	64	58	2	1	1	5	1	2			0	0	1	2		1	15	10	2			1		2	2	2	2	3	2	3	3	1	2	1	3	2	2	2	2	3	2	3	1	1	1	2	2		182.1
Z 65	65	53	2	2	1	4	1	2	3		0	1	2	2		2			2			1		2	2	1	2	2	2	3	2	2	2	2	3	1	2	2	2	3	2	3	1	3	2	2	2		163.5
Z 66	66	63	3	1	1	6	1	5	3		0	1	2	2		2			2			1			2	3	2	3	2	3	1	2	2	2	3	1	2	2	2	2	2	3	2	3	2	2	2		163.8
Z 68	68	63	3	1	1	4	1	2	3		0	1	2	1	1	1	62.5	1	2			1			1	3	2	3	2	3	2	2	2	2	3	3	2	2	2	3	2	3	2	3	2	3	2		181.6
Z 69	69	70	4	2	1	1	1	1			0	1	2	2		2			2			2			3	3	1	3	2	3	1	1	2	2	3	1	2	2	2	3	2								157.4
Z 69	69	59	2	2	2	5	1	4	3		0	1	2	2		2			1	0	2	2			2	2	2	3	2	3	2	2	2	2	3	1	2	2	2	3	2	3	2	3	1	2	2		157.4
Z 70	70	47	1	2	1	5	2	8			0	0	1	2		2			1	0	2	2			2	1	2	1	2	3	2	2	2	2	3	2	2	2	2	3	2	3	2	3	2	2	2		171.4
Z 71	71	52	2	2	2	5	1	1			0	1	2	2		2			2			1		1	3	1	2	3	2	3	2	2	2	2	3	1	2	2	2	1	2	3	2	3	1	2	2		145.5
Z 72	72	64	3	2	1	4	1	2	3		0	1	2	2		2			2			2			2	3	2	3	2	3	2	1	2	2	3	3	2	2	2	3	2	3	2	3	2	2	2		170.4
Z 73	73	63	3	2	2	5	2		1		0	1	2	2		2			2			2			1	1	2	3	2	3	2	2	2	2	3	1	2	2	2	3	2	3	2	3	2	2	2		151.5
Z 74	74	47	1	2	1	1	1	2	3		0	1	2	2		2			2			2			3	3	2	3	3	2	2	2	3	3	3	1	2	2	2	3	2	3	2	3	2	2	2		159.5
Z 75	75	59	2	2	2	6	1	2			0	1	2	2		2			1	0	1	2			1	1	2	3	2	3	2	2	2	2	3	1	2	1	2	1	2	3	1	3	2	2	2		160.5
Z 76	76	41	1	2	2	3	1	2	3		0	0	1	2		2			1	0	2	1			2	1	2	3	2	3	2	2	2	2	3	2	2	2	2	3	2	3	2	3	2	2	2		160.2
Z 77	77	41	1	2	1	2	1	2			0	1	2	2		2			1	0	1	1			3	3	3	3	3	3	3	3	3	3	3	1	2	2	2	3	2	3	1	3	2	2	2		170
Z 78	78	44	1	2	2	3	1	2	3		0	1	2	2		2			2			2			2	2	2	3	2	3	2	2	2	2	3	2	2	2	2	3	2	3	2	3	2	3	2		157.5
Z 80	80	52	2	2	1	2	1	4			0	1	2	2		2			2			2			2	1	2	3	2	3	3	2	2	2	3	1	2	2	2	3	2	3	2	3	2	2	2		159.5
Z 84	84	48	1	1	1	4	1	2			0	0	1	2		2			2			1		2	1	1	2	2	2	3	2	2	2	2	3	2	2	2	2	3	2	3	1	3	2	2	2		179
Z 85	85	50	2	1	1	5	1	3			0	0	1	2		1	7	4	2			1		4	1	1	2	3	2	3	2	3	2	2	3	2	2	2	2	3	2	3	2	3	2	2	2		169.5
Z 86	86	47	1	2	1	4	1	6	3		0	0	1	2		2			2			2			2	2	2	3	2	3	2	3	2	2	3	2	2	2	3	3	2	3	1	3	2	2	2		160.5
[truncated: 40 more columns]
